# Supplementary material for: Genomic and clinical epidemiology of SARS-CoV-2 in Lebanon: a prospective multicenter study 2020–2024
Source: BMC Infect Dis. 2026 Jan 28;26:424. doi: 10.1186/s12879-026-12635-w (PMC12924613; doi:10.1186/s12879-026-12635-w)
Supplement: Supplementary file 3 — Supplementary Material 3 [file 12879_2026_12635_MOESM3_ESM.csv]

Virus name	GISAID Accession ID	Collection date
hCoV-19/Lebanon/AU-4802/2022	EPI_ISL_17023944	7-Jul-22
hCoV-19/Lebanon/AU-4808/2022	EPI_ISL_17023939	7-Jul-22
hCoV-19/Lebanon/AU-4879/2022	EPI_ISL_17023940	22-Jul-22
hCoV-19/Lebanon/AU-4907/2022	EPI_ISL_17023941	27-Jul-22
hCoV-19/Lebanon/AU-4918/2022	EPI_ISL_17023942	26-Jul-22
hCoV-19/Lebanon/AU-4935/2022	EPI_ISL_17023943	1-Aug-22
hCoV-19/Lebanon/AU-4957/2022	EPI_ISL_17022770	5-Aug-22
hCoV-19/Lebanon/AU-5018/2022	EPI_ISL_17022807	17-Aug-22
hCoV-19/Lebanon/AU-5345/2022	EPI_ISL_18455057	8-Nov-22
hCoV-19/Lebanon/AU-5544/2022	EPI_ISL_18384797	11-Dec-22
hCoV-19/Lebanon/AU-5616/2023	EPI_ISL_18209623	10-Jan-23
hCoV-19/Lebanon/AU-5766/2022	EPI_ISL_18384823	23-Jan-22
hCoV-19/Lebanon/AU-6116/2023	EPI_ISL_18384825	12-Apr-23
hCoV-19/Lebanon/AU-6149/2023	EPI_ISL_19125576	25-Apr-23
hCoV-19/Lebanon/AU-6158/2023	EPI_ISL_18384828	27-Apr-23
hCoV-19/Lebanon/AU-6208/2023	EPI_ISL_18384829	11-May-23
hCoV-19/Lebanon/AU-6381/2023	EPI_ISL_19125579	5-Jul-23
hCoV-19/Lebanon/AU-6580/2023	EPI_ISL_18384802	20-Aug-23
hCoV-19/Lebanon/AU-6633/2023	EPI_ISL_18384819	4-Sep-23
hCoV-19/Lebanon/AU-6672/2023	EPI_ISL_18384820	12-Sep-23
hCoV-19/Lebanon/AU-6676/2023	EPI_ISL_18384821	13-Sep-23
hCoV-19/Lebanon/AU-6677/2023	EPI_ISL_18384822	13-Sep-23
hCoV-19/Lebanon/AU-6699/2023	EPI_ISL_18435943	18-Sep-23
hCoV-19/Lebanon/AU-6711/2023	EPI_ISL_18435961	20-Sep-23
hCoV-19/Lebanon/AU-6897/2023	EPI_ISL_18939703	2-Nov-23
hCoV-19/Lebanon/AU-7036/2023	EPI_ISL_18939613	7-Dec-23
hCoV-19/Lebanon/AU-7084/2023	EPI_ISL_18939701	16-Dec-23
hCoV-19/Lebanon/AU-7189/2024	EPI_ISL_18939699	3-Jan-24
hCoV-19/Lebanon/AU-7443/2024	EPI_ISL_19521044	21-Feb-24
hCoV-19/Lebanon/AU-7487/2024	EPI_ISL_19520850	5-Mar-24
hCoV-19/Lebanon/AU-8032/2024	EPI_ISL_19521052	12-Jul-24
hCoV-19/Lebanon/AU-8091/2024	EPI_ISL_19521038	22-Jul-24
hCoV-19/Lebanon/AU-8109/2024	EPI_ISL_19520851	24-Jul-24
hCoV-19/Lebanon/AU-8144/2024	EPI_ISL_19521039	29-Jul-24
hCoV-19/Lebanon/AU-8308/2024	EPI_ISL_19521053	9-Sep-24
hCoV-19/Lebanon/AU-8673/2024	EPI_ISL_19780744	22-Dec-24
hCoV-19/Lebanon/AU-8693-N/2024	EPI_ISL_19780746	26-Dec-24
hCoV-19/Lebanon/BH-1351/2023	EPI_ISL_18389987	1-Feb-23
hCoV-19/Lebanon/BH-1379/2023	EPI_ISL_18389988	15-Feb-23
hCoV-19/Lebanon/BH-1420/2023	EPI_ISL_18389989	7-Mar-23
hCoV-19/Lebanon/BH-1423/2023	EPI_ISL_18389990	13-Mar-23
hCoV-19/Lebanon/BH-1491/2023	EPI_ISL_18389991	9-May-23
hCoV-19/Lebanon/BH-1894/2023	EPI_ISL_18939572	1-Nov-23
hCoV-19/Lebanon/BH-2283/2024	EPI_ISL_19521141	22-Mar-24
hCoV-19/Lebanon/BH-2335/2024	EPI_ISL_19521047	23-Apr-24
hCoV-19/Lebanon/BH-2479/2024	EPI_ISL_19521045	3-Jul-24
hCoV-19/Lebanon/BH-2557/2024	EPI_ISL_19521107	25-Aug-24
hCoV-19/Lebanon/BH-2559/2024	EPI_ISL_19521042	26-Aug-24
hCoV-19/Lebanon/BH-2657/2024	EPI_ISL_19780747	21-Nov-24
hCoV-19/Lebanon/BH-2681/2024	EPI_ISL_19780748	1-Dec-24
hCoV-19/Lebanon/BH-2696/2024	EPI_ISL_19780749	11-Dec-24
hCoV-19/Lebanon/BHA-191/2022	EPI_ISL_17022772	4-Aug-22
hCoV-19/Lebanon/BHA-195/2022	EPI_ISL_17022850	10-Aug-22
hCoV-19/Lebanon/BHA-196/2022	EPI_ISL_17022773	10-Aug-22
hCoV-19/Lebanon/BHP930/2022	EPI_ISL_17022853	15-Jul-22
hCoV-19/Lebanon/HH-1039/2022	EPI_ISL_17022871	20-Jun-22
hCoV-19/Lebanon/HH-1138/2022	EPI_ISL_17023938	26-Jun-22
hCoV-19/Lebanon/HH-1201/2022	EPI_ISL_17022872	16-Jul-22
hCoV-19/Lebanon/HH-1202/2022	EPI_ISL_17022873	16-Jul-22
hCoV-19/Lebanon/HH-1204/2022	EPI_ISL_17023924	16-Jul-22
hCoV-19/Lebanon/HH-1209/2022	EPI_ISL_17023925	17-Jul-22
hCoV-19/Lebanon/HH-1228/2022	EPI_ISL_17023926	21-Jul-22
hCoV-19/Lebanon/HH-1229/2022	EPI_ISL_17023927	21-Jul-22
hCoV-19/Lebanon/HH-1232/2022	EPI_ISL_17022856	21-Jul-22
hCoV-19/Lebanon/HH-1252/2022	EPI_ISL_17023928	24-Jul-22
hCoV-19/Lebanon/HH-1256/2022	EPI_ISL_17023929	24-Jul-22
hCoV-19/Lebanon/HH-1262/2022	EPI_ISL_17023930	25-Jul-22
hCoV-19/Lebanon/HH-1268/2022	EPI_ISL_17023931	26-Jul-22
hCoV-19/Lebanon/HH-1281/2022	EPI_ISL_17023932	28-Jul-22
hCoV-19/Lebanon/HH-1291/2022	EPI_ISL_17023933	1-Aug-22
hCoV-19/Lebanon/HH-1299/2022	EPI_ISL_17023934	31-Jul-22
hCoV-19/Lebanon/HH-1310/2022	EPI_ISL_17023935	1-Aug-22
hCoV-19/Lebanon/HH-1311/2022	EPI_ISL_17023936	1-Aug-22
hCoV-19/Lebanon/HH-1324/2022	EPI_ISL_17023937	4-Aug-22
hCoV-19/Lebanon/HH-2196/2023	EPI_ISL_18111287	21-Jan-23
hCoV-19/Lebanon/HH-2217/2023	EPI_ISL_18209633	12-Jan-23
hCoV-19/Lebanon/HH-2347/2023	EPI_ISL_18111288	18-Feb-23
hCoV-19/Lebanon/HH-2349/2023	EPI_ISL_18111289	18-Feb-23
hCoV-19/Lebanon/HH-2395/2023	EPI_ISL_18385969	26-Feb-23
hCoV-19/Lebanon/HH-2419/2023	EPI_ISL_18209634	12-Jan-23
hCoV-19/Lebanon/HH-2458/2023	EPI_ISL_18108110	11-Mar-23
hCoV-19/Lebanon/HH-2464/2023	EPI_ISL_18111281	12-Mar-23
hCoV-19/Lebanon/HH-2475/2023	EPI_ISL_18111290	14-Mar-23
hCoV-19/Lebanon/HH-2498/2023	EPI_ISL_18111291	20-Mar-23
hCoV-19/Lebanon/HH-2519/2023	EPI_ISL_18111292	25-Mar-23
hCoV-19/Lebanon/HH-2548/2023	EPI_ISL_18111282	2-Apr-23
hCoV-19/Lebanon/HH-2552/2023	EPI_ISL_18111283	3-Apr-23
hCoV-19/Lebanon/HH-2585/2023	EPI_ISL_18111284	10-Apr-23
hCoV-19/Lebanon/HH-2616/2023	EPI_ISL_18111285	18-Apr-23
hCoV-19/Lebanon/HH-2681/2023	EPI_ISL_18111286	6-May-23
hCoV-19/Lebanon/HH-2872/2023	EPI_ISL_18385970	8-Jul-23
hCoV-19/Lebanon/HH-3032/2023	EPI_ISL_18385973	14-Aug-23
hCoV-19/Lebanon/HH-3061/2023	EPI_ISL_18385971	21-Aug-23
hCoV-19/Lebanon/HH-3132/2023	EPI_ISL_18385145	2-Sep-23
hCoV-19/Lebanon/HH-3139/2023	EPI_ISL_18385095	4-Sep-23
hCoV-19/Lebanon/HH-3144/2023	EPI_ISL_18385164	4-Sep-23
hCoV-19/Lebanon/HH-3154/2023	EPI_ISL_18385059	8-Sep-23
hCoV-19/Lebanon/HH-3156/2023	EPI_ISL_18384949	8-Sep-23
hCoV-19/Lebanon/HH-3166/2023	EPI_ISL_18384933	11-Sep-23
hCoV-19/Lebanon/HH-3210/2023	EPI_ISL_18435982	19-Sep-23
hCoV-19/Lebanon/HH-3223/2023	EPI_ISL_18435983	23-Sep-23
hCoV-19/Lebanon/HH-3228/2023	EPI_ISL_18436016	24-Sep-23
hCoV-19/Lebanon/HH-3500/2023	EPI_ISL_18939700	19-Nov-23
hCoV-19/Lebanon/HH-3542/2023	EPI_ISL_18939702	26-Nov-23
hCoV-19/Lebanon/HH-3584/2023	EPI_ISL_18939580	6-Dec-23
hCoV-19/Lebanon/HH-3683/2023	EPI_ISL_18939579	22-Dec-23
hCoV-19/Lebanon/HH-3820/2024	EPI_ISL_19520945	19-Jan-24
hCoV-19/Lebanon/HH-3847/2024	EPI_ISL_19521049	26-Jan-24
hCoV-19/Lebanon/HH-3922/2024	EPI_ISL_19521040	11-Feb-24
hCoV-19/Lebanon/HH-4336/2024	EPI_ISL_19521050	6-May-24
hCoV-19/Lebanon/HH-4349/2024	EPI_ISL_19521048	10-May-24
hCoV-19/Lebanon/HH-4527/2024	EPI_ISL_19521140	21-Jun-24
hCoV-19/Lebanon/HH-4550/2024	EPI_ISL_19520849	24-Jun-24
hCoV-19/Lebanon/HH-4619/2024	EPI_ISL_19521043	8-Jul-24
hCoV-19/Lebanon/HH-4667/2024	EPI_ISL_19520946	20-Jul-24
hCoV-19/Lebanon/HH-4669/2024	EPI_ISL_19520944	20-Jul-24
hCoV-19/Lebanon/HH-4675/2024	EPI_ISL_19520848	21-Jul-24
hCoV-19/Lebanon/HH-4682/2024	EPI_ISL_19521054	23-Jul-24
hCoV-19/Lebanon/HH-4741/2024	EPI_ISL_19521046	4-Aug-24
hCoV-19/Lebanon/HH-4754/2024	EPI_ISL_19521055	6-Aug-24
hCoV-19/Lebanon/HH-4889/2024	EPI_ISL_19521041	2-Sep-24
hCoV-19/Lebanon/HH-5092/2024	EPI_ISL_19780750	12-Dec-24
hCoV-19/Lebanon/HH-5195/2024	EPI_ISL_19780751	13-Dec-24
hCoV-19/Lebanon/KM-1114/2024	EPI_ISL_19521143	20-Feb-24
hCoV-19/Lebanon/KM-1260/2024	EPI_ISL_19521142	14-Aug-24
hCoV-19/Lebanon/KM-1335/2024	EPI_ISL_19780752	13-Dec-24
hCoV-19/Lebanon/NM-1161P/2022	EPI_ISL_17022774	11-Jul-22
hCoV-19/Lebanon/NM-1202N/2022	EPI_ISL_17022854	6-Aug-22
hCoV-19/Lebanon/NM-1203N/2022	EPI_ISL_17022775	6-Aug-22
hCoV-19/Lebanon/NM-1212N/2022	EPI_ISL_17022855	10-Aug-22
hCoV-19/Lebanon/NM-1281/2022	EPI_ISL_18386102	12-Oct-22
hCoV-19/Lebanon/NM-1415N/2023	EPI_ISL_18389992	1-Feb-23
hCoV-19/Lebanon/NM-1420/2023	EPI_ISL_18386915	8-Feb-23
hCoV-19/Lebanon/NM-1472/2023	EPI_ISL_18386402	20-Apr-23
hCoV-19/Lebanon/NM-1548/2023	EPI_ISL_18386101	23-Aug-23
hCoV-19/Lebanon/RHM-1644/2023	EPI_ISL_18389993	1-Aug-23
hCoV-19/Lebanon/RHM-1649/2023	EPI_ISL_18389994	20-Aug-23
hCoV-19/Lebanon/RHM-1656/2023	EPI_ISL_18389995	30-Aug-23
